# Supplementary material for: Morphology of Lymphoid Tissue in the Lungs of Guinea Pigs Infected with Mycobacterium bovis against the Background of Vaccine Immunity and the Action of Betulin and Its Derivatives
Source: Vaccines (Basel). 2022 Dec 6;10(12):2084. doi: 10.3390/vaccines10122084 (PMC9784198; doi:10.3390/vaccines10122084)
Supplement: Supplementary file 1 [file vaccines-10-02084-s001.zip]

Archive with 1 entries (1 files):
- vaccines-2035516-supplementary.pdf
